# Supplementary material for: Genetic determinants of fatigue up to 2 years after radiotherapy in prostate cancer patients
Source: Nat Commun. 2026 Apr 22;17:3703. doi: 10.1038/s41467-026-72041-3 (PMC13102951; doi:10.1038/s41467-026-72041-3)
Supplement: Supplementary file 5 — Supplementary Data 1 [file 41467_2026_72041_MOESM5_ESM.xlsx]

## Sheet: Tabelle1
Supplementary data 1. Selected characteristics of prostate cancer patients with available genetic data from the REQUITE cohort that assessed the EORTC QLQ-C30 Fatigue Scale and/or at least one Multidimensional Fatigue Inventory dimension up to two years following external beam radiotherapy by clinically important fatigue levels before the start of radiotherapy.
		EORTC QLQ-C30		Multidimensional Fatigue Inventory
		Fatigue Scale		General Fatigue		Physical Fatigue		Mental Fatigue		Reduced Activity		Reduced Motivation
	Characteristic	N = 1,2841		N = 8221		N = 8211		N = 8171		N = 8201		N = 8191
		No clinically important fatigue prior to RT (N = 1,147)1	Clinically important fatigue prior to RT (N = 137)1	No clinically important fatigue prior to RT (N = 677)1	Clinically important fatigue prior to RT (N = 149)1	No clinically important fatigue prior to RT (N = 643)1	Clinically important fatigue prior to RT (N = 182)1	No clinically important fatigue prior to RT (N = 666)1	Clinically important fatigue prior to RT (N = 155)1	No clinically important fatigue prior to RT (N = 663)1	Clinically important fatigue prior to RT (N = 161)1	No clinically important fatigue prior to RT (N = 676)1	Clinically important fatigue prior to RT (N = 147) 1
	Country
	Belgium	229 (20%)	37 (27%)	0 (0%)	0 (0%)	0 (0%)	0 (0%)	0 (0%)	0 (0%)	0 (0%)	0 (0%)	0 (0%)	0 (0%)
	France	188 (16%)	17 (12%)	163 (24%)	41 (28%)	156 (24%)	47 (26%)	163 (24%)	41 (26%)	165 (25%)	38 (24%)	162 (24%)	41 (28%)
	Germany	59 (5%)	11 (8%)	57 (8%)	12 (8%)	50 (8%)	19 (10%)	49 (7%)	20 (13%)	55 (8%)	14 (9%)	50 (7%)	19 (13%)
	Italy	138 (12%)	10 (7%)	110 (16%)	37 (25%)	119 (19%)	28 (15%)	112 (17%)	31 (20%)	113 (17%)	34 (21%)	118 (17%)	29 (20%)
	Netherlands	44 (4%)	11 (8%)	0 (0%)	0 (0%)	0 (0%)	0 (0%)	0 (0%)	0 (0%)	0 (0%)	0 (0%)	0 (0%)	0 (0%)
	Spain	222 (19%)	7 (5%)	203 (30%)	27 (18%)	179 (28%)	51 (28%)	196 (29%)	33 (21%)	184 (28%)	45 (28%)	192 (28%)	37 (25%)
	UK	263 (23%)	43 (31%)	141 (21%)	30 (20%)	134 (21%)	37 (20%)	143 (21%)	28 (18%)	142 (21%)	29 (18%)	150 (22%)	20 (14%)
	USA	4 (<1%)	1 (1%)	3 (<1%)	2 (1%)	5 (1%)	0 (0%)	3 (<1%)	2 (1%)	4 (1%)	1 (1%)	4 (1%)	1 (1%)
	Age at enrolment (years)
	Median (Range)	70 (46-88)	69 (48-82)	70 (46-88)	69 (51-86)	70 (46-88)	69 (51-84)	70 (46-88)	69 (51-86)	70 (46-88)	70 (54-86)	70 (46-88)	70 (51-86)
	BMI (kg/m²)
	<25	307 (27%)	31 (23%)	170 (25%)	35 (23%)	173 (27%)	32 (18%)	171 (26%)	34 (22%)	178 (27%)	27 (17%)	176 (26%)	29 (20%)
	25-30	601 (52%)	69 (50%)	370 (55%)	68 (46%)	346 (54%)	91 (50%)	355 (53%)	80 (52%)	352 (53%)	84 (52%)	354 (52%)	82 (56%)
	>30	239 (21%)	37 (27%)	137 (20%)	46 (31%)	124 (19%)	59 (32%)	140 (21%)	41 (26%)	133 (20%)	50 (31%)	146 (22%)	36 (24%)
	Education
	Low	307 (33%)	27 (30%)	243 (37%)	54 (38%)	225 (36%)	72 (40%)	242 (38%)	53 (36%)	230 (36%)	66 (43%)	234 (36%)	62 (44%)
	Medium	393 (43%)	41 (45%)	254 (39%)	55 (38%)	242 (39%)	67 (38%)	242 (38%)	65 (44%)	250 (39%)	59 (38%)	253 (39%)	55 (39%)
	High	223 (24%)	23 (25%)	155 (24%)	34 (24%)	150 (24%)	39 (22%)	157 (24%)	31 (21%)	159 (25%)	30 (19%)	164 (25%)	25 (18%)
	History of depression2
	Yes	79 (7%)	22 (16%)	32 (5%)	17 (11%)	31 (5%)	18 (10%)	29 (4%)	19 (12%)	34 (5%)	15 (9%)	32 (5%)	17 (12%)
	No	1068 (93%)	115 (84%)	645 (95%)	132 (89%)	612 (95%)	164 (90%)	637 (96%)	136 (88%)	629 (95%)	146 (91%)	644 (95%)	130 (88%)
	Smoking Status
	Never	437 (38%)	48 (35%)	272 (40%)	57 (38%)	259 (40%)	70 (38%)	262 (39%)	65 (42%)	270 (41%)	59 (37%)	277 (41%)	52 (35%)
	Former	573 (50%)	67 (49%)	326 (48%)	66 (44%)	305 (47%)	86 (47%)	324 (49%)	66 (43%)	310 (47%)	80 (50%)	317 (47%)	72 (49%)
	Current	132 (12%)	21 (15%)	79 (12%)	26 (17%)	79 (12%)	26 (14%)	80 (12%)	24 (15%)	83 (13%)	22 (14%)	82 (12%)	23 (16%)
	Tumour Size3
	T1/T2/MRI not visible	863 (75%)	93 (68%)	555 (82%)	116 (78%)	526 (82%)	144 (79%)	544 (82%)	122 (79%)	540 (81%)	129 (80%)	552 (82%)	117 (80%)
	T3/T4	284 (25%)	44 (32%)	122 (18%)	33 (22%)	117 (18%)	38 (21%)	122 (18%)	33 (21%)	123 (19%)	32 (20%)	124 (18%)	30 (20%)
	Nodal Involvement
	NX	193 (17%)	16 (12%)	149 (22%)	29 (19%)	137 (21%)	41 (23%)	133 (20%)	43 (28%)	137 (21%)	41 (25%)	143 (21%)	35 (24%)
	N0	900 (78%)	114 (83%)	499 (74%)	112 (75%)	477 (74%)	133 (73%)	504 (76%)	104 (67%)	495 (75%)	114 (71%)	504 (75%)	104 (71%)
	N1	54 (5%)	7 (5%)	29 (4%)	8 (5%)	29 (5%)	8 (4%)	29 (4%)	8 (5%)	31 (5%)	6 (4%)	29 (4%)	8 (5%)
	Prostate-Specific Antigen (ng/mL), pre-diagnostic biopsy
	≤10	643 (61%)	71 (55%)	412 (64%)	78 (54%)	390 (64%)	99 (57%)	392 (62%)	94 (64%)	397 (63%)	92 (61%)	404 (63%)	85 (60%)
	11-20	245 (23%)	27 (21%)	129 (20%)	42 (29%)	122 (20%)	49 (28%)	131 (21%)	39 (27%)	131 (21%)	39 (26%)	129 (20%)	40 (28%)
	≥21	173 (16%)	32 (25%)	102 (16%)	24 (17%)	100 (16%)	26 (15%)	112 (18%)	14 (10%)	106 (17%)	20 (13%)	110 (17%)	16 (11%)
	ISUP Grade
	1 (Gleason score: 2–6)	199 (17%)	19 (14%)	139 (21%)	20 (14%)	122 (19%)	37 (20%)	130 (20%)	28 (18%)	128 (19%)	31 (19%)	128 (19%)	31 (21%)
	2 (Gleason score: 3+4)	372 (33%)	49 (36%)	222 (33%)	47 (32%)	211 (33%)	58 (32%)	215 (32%)	52 (34%)	222 (34%)	47 (29%)	229 (34%)	40 (27%)
	3 (Gleason score: 4+3)	295 (26%)	25 (18%)	190 (28%)	33 (22%)	180 (28%)	42 (23%)	180 (27%)	42 (27%)	183 (28%)	39 (24%)	186 (28%)	35 (24%)
	4 (Gleason score: 8)	138 (12%)	18 (13%)	64 (9%)	24 (16%)	65 (10%)	23 (13%)	75 (11%)	12 (8%)	68 (10%)	19 (12%)	68 (10%)	19 (13%)
	5 (Gleason score: 9–10)	139 (12%)	26 (19%)	61 (9%)	24 (16%)	63 (10%)	22 (12%)	64 (10%)	21 (14%)	60 (9%)	25 (16%)	64 (9%)	21 (14%)
	D'Amico Risk Classification4
	Low Risk	92 (8%)	5 (4%)	72 (11%)	7 (5%)	60 (9%)	19 (11%)	68 (10%)	10 (7%)	62 (9%)	17 (11%)	67 (10%)	12 (8%)
	Intermediate Risk	513 (46%)	54 (39%)	333 (50%)	66 (45%)	318 (50%)	80 (44%)	317 (48%)	79 (52%)	321 (49%)	77 (49%)	328 (49%)	70 (49%)
	High Risk	522 (46%)	78 (57%)	260 (39%)	75 (51%)	254 (40%)	81 (45%)	270 (41%)	64 (42%)	270 (41%)	64 (41%)	271 (41%)	62 (43%)
	Prior Prostatectomy
	Yes	362 (32%)	35 (26%)	186 (27%)	40 (27%)	184 (29%)	42 (23%)	177 (27%)	49 (32%)	186 (28%)	40 (25%)	185 (27%)	41 (28%)
	No	785 (68%)	102 (74%)	491 (73%)	109 (73%)	459 (71%)	140 (77%)	489 (73%)	106 (68%)	477 (72%)	121 (75%)	491 (73%)	106 (72%)
	Hormone Therapy
	None	345 (30%)	27 (20%)	227 (34%)	39 (26%)	207 (32%)	58 (32%)	213 (32%)	51 (33%)	213 (32%)	52 (32%)	218 (32%)	47 (32%)
	Short-term (≤6 months)	626 (55%)	94 (69%)	351 (52%)	93 (62%)	352 (55%)	92 (51%)	357 (54%)	86 (55%)	354 (53%)	90 (56%)	370 (55%)	73 (50%)
	Long-term (>6 months)	176 (15%)	16 (12%)	99 (15%)	17 (11%)	84 (13%)	32 (18%)	96 (14%)	18 (12%)	96 (14%)	19 (12%)	88 (13%)	27 (18%)
	Radiotherapy
	EBRT	1,147 (100%)	137 (100%)	677 (100%)	149 (100%)	643 (100%)	182 (100%)	666 (100%)	155 (100%)	663 (100%)	161 (100%)	676 (100%)	147 (100%)
	Dose per fraction (Gy)
	≤2	888 (77%)	82 (60%)	672 (99%)	149 (100%)	638 (99%)	182 (100%)	662 (99%)	155 (100%)	658 (99%)	161 (100%)	672 (99%)	146 (99%)
	>2	259 (23%)	55 (40%)	5 (1%)	0 (0%)	5 (1%)	0 (0%)	4 (1%)	0 (0%)	5 (1%)	0 (0%)	4 (1%)	1 (1%)
	Total dose (Gy)
	≤72	476 (42%)	70 (51%)	169 (25%)	37 (25%)	174 (27%)	32 (18%)	164 (25%)	41 (26%)	173 (26%)	33 (20%)	172 (25%)	34 (23%)
	74-76	467 (41%)	45 (33%)	367 (54%)	72 (48%)	328 (51%)	110 (60%)	360 (54%)	77 (50%)	353 (53%)	84 (52%)	361 (53%)	75 (51%)
	>76	203 (18%)	22 (16%)	141 (21%)	40 (27%)	141 (22%)	40 (22%)	142 (21%)	37 (24%)	137 (21%)	44 (27%)	143 (21%)	38 (26%)
	Pelvic Radiotherapy
	Yes	365 (32%)	42 (31%)	248 (37%)	69 (46%)	246 (38%)	70 (38%)	251 (38%)	64 (41%)	258 (39%)	58 (36%)	255 (38%)	60 (41%)
	No	782 (68%)	95 (69%)	429 (63%)	80 (54%)	397 (62%)	112 (62%)	415 (62%)	91 (59%)	405 (61%)	103 (64%)	421 (62%)	87 (59%)
	BMI: Body mass index; Gy: Gray.
	1 n (%); 2 History of depression was defined as self-reported prior diagnosis and/or use of antidepressants.; 3 If available, clinical T stage was considered, else pathological T stage or MRI T stage.; 4 The D'Amico risk classification classifies prostate cancer patients into low risk (clinical T stage T1c, T2a and PSA level ≤ 10 ng/mL and Gleason score of ≤ 6), intermediate risk (clinical T stag…
