# Supplementary material for: Genetic determinants of fatigue up to 2 years after radiotherapy in prostate cancer patients
Source: Nat Commun. 2026 Apr 22;17:3703. doi: 10.1038/s41467-026-72041-3 (PMC13102951; doi:10.1038/s41467-026-72041-3)
Supplement: Supplementary file 6 — Supplementary Data 2 [file 41467_2026_72041_MOESM6_ESM.xlsx]

## Sheet: Tabelle1
Supplementary data 2. SNPs (P<5e-06) associated with clinically important fatigue up to two years after the end of RT in prostate cancer patients of the REQUITE cohort. Multivariable regression models were adjusted for age and BMI at enrolment, baseline fatigue level prior to radiotherapy, depression, hormone therapy, prostatectomy, tumour size, nodal involvement, pelvic radiotherapy, and the top…
Chromosome	Position	ID	Reference allele	Alternative allele	Odds Ratio	95% confidence interval	P
EORTC QLQ-C30 (N=1,284)
11	102351189	rs35837098	C	T	2.6	1.81-3.73	2e-07
16	55907722	rs75369881	T	C	4.94	2.58-9.47	1.5e-06
21	37681142	rs7281673	C	T	3.79	2.2-6.53	1.59e-06
6	99045749	rs6929790	G	A	1.83	1.42-2.34	2.03e-06
6	99039803	rs724987	G	A	1.83	1.43-2.35	2.04e-06
6	99040525	rs59855894	A	C	1.83	1.43-2.35	2.04e-06
6	99043753	rs62424045	A	G	1.83	1.43-2.35	2.06e-06
6	99044684	rs60025640	A	AAGG	1.83	1.43-2.35	2.06e-06
6	99042384	rs7453049	T	C	1.83	1.43-2.35	2.15e-06
6	99042937	rs993348	T	C	1.83	1.43-2.35	2.15e-06
6	99033705	rs9491837	G	A	1.83	1.43-2.36	2.16e-06
6	99046165	rs979224	T	C	1.83	1.42-2.35	2.18e-06
6	99031334	rs62424019	G	A	1.85	1.43-2.38	2.2e-06
6	99040065	rs17058713	C	A	1.82	1.42-2.34	2.27e-06
6	99036791	rs62424020	C	T	1.82	1.42-2.34	2.31e-06
6	99035435	rs6569513	G	A	1.83	1.42-2.34	2.41e-06
6	99032723	rs1481440	T	C	1.83	1.42-2.36	2.92e-06
6	99032729	rs5878546	G	GA	1.83	1.42-2.36	2.92e-06
6	99032385	rs1383807	A	C	1.83	1.42-2.36	3e-06
6	99032105	rs11436776	AT	A	1.83	1.42-2.36	3.02e-06
18	12870401	rs150994010	T	C	0.43	0.31-0.62	3.28e-06
11	40824199	rs4370927	G	A	1.69	1.35-2.1	3.4e-06
16	7674904	rs74918514	T	C	3.56	2.08-6.08	3.43e-06
5	174170802	rs4868445	G	A	0.51	0.39-0.68	3.6e-06
5	174176545	rs4868446	C	T	0.53	0.4-0.69	3.62e-06
2	38216766	rs112425530	CTT	CT	2.55	1.71-3.8	4.33e-06
9	111405228	rs10979424	T	C	1.75	1.38-2.23	4.41e-06
5	174174992	rs11134871	T	A	0.54	0.41-0.7	4.72e-06
2	174714533	rs17233751	A	C	2.01	1.49-2.7	4.89e-06
MFI General Fatigue (N=826)
14	71630586	rs74800609	A	G	2.2	1.62-2.97	3.3e-07
14	71621614	rs72726607	A	T	2.19	1.62-2.97	3.7e-07
14	71615261	rs17767137	G	C	2.19	1.62-2.97	3.7e-07
14	71627177	rs72726621	G	A	2.19	1.62-2.97	3.7e-07
14	71627785	rs12436140	A	G	2.19	1.62-2.97	3.7e-07
14	71623715	rs11622578	A	G	2.19	1.62-2.97	3.7e-07
14	71622963	rs113257098	G	A	2.19	1.62-2.97	3.7e-07
14	71640372	rs150728712	TGC	T	2.18	1.62-2.95	3.7e-07
14	71628855	rs12436994	A	G	2.19	1.62-2.97	3.8e-07
14	71632524	rs55831429	G	A	2.18	1.62-2.95	3.8e-07
14	71632066	rs55968807	A	G	2.18	1.62-2.95	3.8e-07
14	71621448	rs113499740	A	G	2.19	1.62-2.96	3.9e-07
14	71633381	rs72726627	A	G	2.18	1.61-2.95	3.9e-07
14	71619724	rs17177753	A	T	2.19	1.62-2.96	3.9e-07
14	71639504	rs1017023	C	T	2.18	1.61-2.95	4e-07
14	71632302	rs17177802	T	C	2.18	1.61-2.95	4e-07
14	71639361	rs1017024	T	C	2.18	1.61-2.95	4e-07
14	71638429	rs56369736	T	C	2.18	1.61-2.95	4.2e-07
14	71644942	rs72726634	C	T	2.2	1.62-2.99	4.3e-07
6	75877166	rs17710795	G	A	3.75	2.24-6.26	4.5e-07
14	71645306	rs2107669	A	G	2.17	1.6-2.94	6.2e-07
14	71647991	rs2097862	C	A	2.2	1.61-3	6.5e-07
14	71647990	rs2097863	A	G	2.2	1.61-3	6.5e-07
14	71646967	rs12586505	T	C	2.17	1.6-2.95	6.6e-07
14	71648045	rs2079305	A	G	2.18	1.6-2.96	7.2e-07
14	71648072	rs917063	C	T	2.17	1.59-2.94	7.7e-07
1	162386078	rs35612476	A	G	2.32	1.66-3.25	9.5e-07
4	87177860	rs116148101	C	T	0.36	0.24-0.55	1.63e-06
14	71614943	rs55979041	G	T	2.04	1.51-2.75	2.8e-06
14	71592768	rs146365914	G	C	2.02	1.51-2.71	2.83e-06
14	71592789	rs118007383	C	T	2.02	1.5-2.71	2.88e-06
14	71592787	rs116868718	A	C	2.02	1.5-2.71	2.95e-06
14	71592359	rs118086671	T	C	2.02	1.5-2.71	2.95e-06
14	71635438	rs10162513	C	T	2.03	1.51-2.73	3.01e-06
14	71635635	rs11158894	G	A	2.03	1.51-2.73	3.02e-06
14	71635728	rs11158895	T	G	2.03	1.51-2.73	3.08e-06
14	71635387	rs2003488	T	G	2.03	1.51-2.73	3.13e-06
14	71636920	rs12433285	T	C	2.02	1.5-2.72	3.3e-06
14	71589209	rs11623962	G	A	2.01	1.5-2.7	3.31e-06
14	71632989	rs740072	C	A	2.01	1.5-2.71	3.4e-06
14	71633053	rs740070	T	C	2.02	1.5-2.71	3.47e-06
17	55608280	rs72833074	C	T	2.75	1.79-4.21	3.5e-06
14	71633001	rs740071	T	C	2.01	1.5-2.71	3.69e-06
14	71634219	rs12591005	T	C	2.01	1.5-2.71	3.75e-06
14	71637787	rs59956621	A	ATTTTT	2.01	1.5-2.71	3.79e-06
14	71634828	rs56033512	A	ACC	2.01	1.5-2.71	3.79e-06
14	71487984	rs111397592	T	A	2	1.49-2.69	4.32e-06
14	71487891	rs144305697	C	T	2	1.49-2.69	4.32e-06
14	71629396	rs34641154	CT	C	2.04	1.5-2.77	4.91e-06
MFI Physical Fatigue (N=825)
2	114581707	rs13394124	G	A	2.59	1.76-3.8	1.37e-06
14	74699071	rs58098762	CA	C	2.14	1.55-2.96	4.42e-06
3	94042394	rs4000279	T	C	5.07	2.53-10.17	4.88e-06
MFI Mental Fatigue (N=821)
1	15278473	rs10803327	C	A	1.99	1.5-2.64	2.14e-06
14	29479837	rs17551075	A	T	2.1	1.53-2.88	4.22e-06
MFI Reduced Activity (N=824)
8	13735668	rs1480885	A	T	0.43	0.31-0.6	3.7e-07
8	13733318	rs7839081	T	C	0.43	0.31-0.6	4.2e-07
8	13734903	rs13250045	C	T	0.43	0.31-0.6	4.2e-07
8	13732963	rs11781688	G	A	0.43	0.31-0.6	4.3e-07
8	13738781	rs10888073	C	T	0.44	0.32-0.61	6.4e-07
8	13736554	rs13268720	A	T	0.44	0.32-0.61	6.7e-07
8	13736234	rs11786093	A	T	0.44	0.32-0.61	6.7e-07
8	13736407	rs13257687	A	G	0.44	0.32-0.61	6.7e-07
8	13738716	rs11203542	G	A	0.44	0.32-0.61	6.9e-07
8	13737515	rs7013408	C	A	0.47	0.34-0.63	9e-07
8	13736961	rs13269960	C	T	0.47	0.35-0.64	1.43e-06
9	133549251	rs56188740	C	T	2.77	1.83-4.19	1.44e-06
8	13724266	rs10109339	A	T	0.45	0.33-0.63	2.18e-06
6	159021490	rs61457107	A	ATTTTTTTTTTT	0.26	0.15-0.45	2.19e-06
8	13729287	rs56086024	C	T	0.46	0.34-0.64	2.36e-06
8	13724723	rs2046124	G	A	0.46	0.33-0.63	2.79e-06
8	13731146	rs9692793	A	T	0.49	0.36-0.66	3.05e-06
8	13726907	rs4831499	C	T	0.47	0.34-0.64	3.26e-06
8	13728314	rs13265601	T	G	0.47	0.34-0.65	3.59e-06
8	13725487	rs62495212	G	A	0.47	0.34-0.65	3.81e-06
8	13728624	rs66486139	T	G	0.49	0.36-0.66	4.22e-06
1	31329812	rs2488232	C	T	2.59	1.73-3.89	4.24e-06
8	13727064	rs7818612	G	A	0.48	0.35-0.65	4.25e-06
8	13727223	rs7834564	C	G	0.47	0.35-0.65	4.28e-06
8	13725881	rs13274703	A	C	0.47	0.34-0.65	4.67e-06
16	26526392	rs6497950	T	G	2.21	1.57-3.11	4.74e-06
8	13729850	rs6530685	T	G	0.49	0.37-0.67	4.79e-06
8	13741082	rs4831502	G	A	0.42	0.28-0.61	4.86e-06
8	13737415	rs13270814	G	A	0.42	0.29-0.61	4.88e-06
8	13726168	rs4831492	A	G	0.48	0.35-0.65	4.99e-06
MFI Reduced Motivation (N=823)
11	107243682	rs61646925	C	T	3.48	2.18-5.54	1.7e-07
11	107243690	rs372770446	C	T	3.44	2.16-5.49	2.2e-07
15	66462866	rs12594712	T	G	2.96	1.92-4.57	8.3e-07
15	66462352	rs60686091	G	GAA	3.4	2.06-5.6	1.68e-06
3	84240742	rs9814949	G	A	2.1	1.54-2.85	2.31e-06
19	57481349	rs60863176	T	C	4.1	2.28-7.39	2.63e-06
19	43983068	rs376940792	A	AAAAAAC	2.58	1.74-3.84	2.76e-06
19	57480237	rs10413006	T	G	4.47	2.39-8.36	2.79e-06
19	43982338	rs3746004	A	G	2.58	1.74-3.83	2.8e-06
X	44424864	rs111962904	C	T	2.02	1.5-2.7	2.81e-06
19	43981630	rs145478727	T	C	2.58	1.73-3.83	2.84e-06
4	17136805	rs79949615	G	A	3.43	2.04-5.74	2.98e-06
19	57485937	rs10609819	G	GGAGA	3.86	2.19-6.82	3.26e-06
19	57482441	rs7253551	T	G	3.92	2.2-6.96	3.26e-06
19	43982805	rs141226321	G	A	2.56	1.72-3.79	3.27e-06
