# Supplementary material for: Genetic determinants of fatigue up to 2 years after radiotherapy in prostate cancer patients
Source: Nat Commun. 2026 Apr 22;17:3703. doi: 10.1038/s41467-026-72041-3 (PMC13102951; doi:10.1038/s41467-026-72041-3)
Supplement: Supplementary file 8 — Supplementary Data 4 [file 41467_2026_72041_MOESM8_ESM.xlsx]

## Sheet: Tabelle1
Supplementary data 4. Significant results from the functional enrichment analysis of candidate genes mapped from the locus in proximity to the top GWAS-associated SNP rs142212041 on chromosome 2.
ID	Description	Gene Ratio	Bg Ratio	Rich Factor	Fold Enrichment	zScore	pvalue	p.adjust	geneID	Count	category
GO:0008356	asymmetric cell division	1/3	19/18805	0.053	329.91	18.12	0.0030	0.0399	ACTR3	1	GO:BP
GO:0010592	positive regulation of lamellipodium assembly	1/3	28/18805	0.036	223.87	14.91	0.0045	0.0399	ACTR3	1	GO:BP
GO:1902745	positive regulation of lamellipodium organization	1/3	36/18805	0.028	174.12	13.13	0.0057	0.0399	ACTR3	1	GO:BP
GO:0010591	regulation of lamellipodium assembly	1/3	40/18805	0.025	156.71	12.45	0.0064	0.0399	ACTR3	1	GO:BP
GO:0034314	Arp2/3 complex-mediated actin nucleation	1/3	46/18805	0.022	136.27	11.60	0.0073	0.0399	ACTR3	1	GO:BP
GO:1902743	regulation of lamellipodium organization	1/3	52/18805	0.019	120.54	10.90	0.0083	0.0399	ACTR3	1	GO:BP
GO:0045010	actin nucleation	1/3	58/18805	0.017	108.07	10.32	0.0092	0.0399	ACTR3	1	GO:BP
GO:0051653	spindle localization	1/3	66/18805	0.015	94.97	9.66	0.0105	0.0399	ACTR3	1	GO:BP
GO:0030032	lamellipodium assembly	1/3	72/18805	0.014	87.06	9.24	0.0114	0.0399	ACTR3	1	GO:BP
GO:0097581	lamellipodium organization	1/3	91/18805	0.011	68.88	8.20	0.0144	0.0399	ACTR3	1	GO:BP
GO:0045132	meiotic chromosome segregation	1/3	96/18805	0.010	65.30	7.98	0.0152	0.0399	ACTR3	1	GO:BP
GO:0071346	cellular response to type II interferon	1/3	98/18805	0.010	63.96	7.89	0.0156	0.0399	ACTR3	1	GO:BP
GO:0120034	positive regulation of plasma membrane bounded cell proje...	1/3	113/18805	0.009	55.47	7.34	0.0179	0.0399	ACTR3	1	GO:BP
GO:0034341	response to type II interferon	1/3	121/18805	0.008	51.80	7.08	0.0192	0.0399	ACTR3	1	GO:BP
GO:0050000	chromosome localization	1/3	123/18805	0.008	50.96	7.02	0.0195	0.0399	ACTR3	1	GO:BP
GO:0061640	cytoskeleton-dependent cytokinesis	1/3	126/18805	0.008	49.75	6.94	0.0200	0.0399	ACTR3	1	GO:BP
GO:0005525	GTP binding	2/4	378/18639	0.005	24.65	6.81	0.0024	0.0063	ZNG1B / RABL2A	2	GO:MF
GO:0019001	guanyl nucleotide binding	2/4	400/18639	0.005	23.30	6.61	0.0027	0.0063	ZNG1B / RABL2A	2	GO:MF
GO:0032561	guanyl ribonucleotide binding	2/4	400/18639	0.005	23.30	6.61	0.0027	0.0063	ZNG1B / RABL2A	2	GO:MF
GO:0005200	structural constituent of cytoskeleton	1/4	112/18639	0.009	41.60	6.31	0.0238	0.0417	ACTR3	1	GO:MF
R-HSA-5663213	RHO GTPases Activate WASPs and WAVEs	1/1	36/11214	0.028	311.50	17.62	0.0032	0.0109	10096	1	REACTOME
R-HSA-3928662	EPHB-mediated forward signalling	1/1	42/11214	0.024	267.00	16.31	0.0037	0.0109	10096	1	REACTOME
R-HSA-9664407	Parasite infection	1/1	59/11214	0.017	190.07	13.75	0.0053	0.0109	10096	1	REACTOME
R-HSA-9664417	Leishmania phagocytosis	1/1	59/11214	0.017	190.07	13.75	0.0053	0.0109	10096	1	REACTOME
R-HSA-9664422	FCGR3A-mediated phagocytosis	1/1	59/11214	0.017	190.07	13.75	0.0053	0.0109	10096	1	REACTOME
R-HSA-2029482	Regulation of actin dynamics for phagocytic cup formation	1/1	61/11214	0.016	183.84	13.52	0.0054	0.0109	10096	1	REACTOME
R-HSA-2029480	Fc gamma receptor (FCGR) dependent phagocytosis	1/1	86/11214	0.012	130.40	11.38	0.0077	0.0123	10096	1	REACTOME
R-HSA-2682334	EPH-Ephrin signalling	1/1	92/11214	0.011	121.89	11.00	0.0082	0.0123	10096	1	REACTOME
R-HSA-8856828	Clathrin-mediated endocytosis	1/1	146/11214	0.007	76.81	8.71	0.0130	0.0159	10096	1	REACTOME
R-HSA-9658195	Leishmania infection	1/1	163/11214	0.006	68.80	8.23	0.0145	0.0159	10096	1	REACTOME
R-HSA-9824443	Parasitic Infection Pathways	1/1	163/11214	0.006	68.80	8.23	0.0145	0.0159	10096	1	REACTOME
R-HSA-195258	RHO GTPase Effectors	1/1	326/11214	0.003	34.40	5.78	0.0291	0.0291	10096	1	REACTOME
KIM GERMINAL CENTER T HELPER UP	KIM GERMINAL CENTER T HELPER UP	2/9	64/21705	0.031	75.36	12.13	0.0003	0.0116	80255 / 10096	2	CGP
CHEN LIVER METABOLISM QTL CIS	CHEN LIVER METABOLISM QTL CIS	2/9	95/21705	0.021	50.77	9.90	0.0007	0.0127	80255 / 10096	2	CGP
MATTIOLI MGUS VS PCL	MATTIOLI MGUS VS PCL	2/9	127/21705	0.016	37.98	8.51	0.0012	0.0151	28862 / 10096	2	CGP
WP ALSTROM SYNDROME	WP ALSTROM SYNDROME	1/2	34/9127	0.029	134.22	11.52	0.0074	0.0216	11159	1	WIKIPATHWAYS
WP PHYSICOCHEMICAL FEATURES AND TOXICITY ASSOCIATED PATHWAYS	WP PHYSICOCHEMICAL FEATURES AND TOXICITY ASSOCIATED PATHWAYS	1/2	66/9127	0.015	69.14	8.23	0.0144	0.0216	10096	1	WIKIPATHWAYS
WP GENES RELATED TO PRIMARY CILIUM DEVELOPMENT BASED ON CRISPR	WP GENES RELATED TO PRIMARY CILIUM DEVELOPMENT BASED ON CRISPR	1/2	103/9127	0.010	44.31	6.54	0.0224	0.0224	11159	1	WIKIPATHWAYS
Abbreviations: Bg Ratio=ratio of the number of genes in the background associated with a given term to the total number of genes in the background; GO=Gene Ontology; BP=Biological Process; MF=Molecular Function; CGP=Chemical and Genetic Perturbations
