# Supplementary material for: Genetic determinants of fatigue up to 2 years after radiotherapy in prostate cancer patients
Source: Nat Commun. 2026 Apr 22;17:3703. doi: 10.1038/s41467-026-72041-3 (PMC13102951; doi:10.1038/s41467-026-72041-3)
Supplement: Supplementary file 9 — Source Data File [file 41467_2026_72041_MOESM9_ESM.xlsx]

## Sheet: Figure 1
Figure 1
SNPs (P<5e-06) associated with clinically important fatigue up to two years after the end of RT in prostate cancer patients of the REQUITE cohort. Multivariable regression models were adjusted for age and BMI at enrolment, baseline fatigue level prior to radiotherapy, depression, hormone therapy, prostatectomy, tumour size, nodal involvement, pelvic radiotherapy, and the top 5 principal component…
	Chromosome	Position	ID	Reference allele	Alternative allele	Odds Ratio	95% confidence interval	P
	EORTC QLQ-C30 (N=1,284)
	11	102351189	rs35837098	C	T	2.6	1.81-3.73	2e-07
	16	55907722	rs75369881	T	C	4.94	2.58-9.47	1.5e-06
	21	37681142	rs7281673	C	T	3.79	2.2-6.53	1.59e-06
	6	99045749	rs6929790	G	A	1.83	1.42-2.34	2.03e-06
	6	99039803	rs724987	G	A	1.83	1.43-2.35	2.04e-06
	6	99040525	rs59855894	A	C	1.83	1.43-2.35	2.04e-06
	6	99043753	rs62424045	A	G	1.83	1.43-2.35	2.06e-06
	6	99044684	rs60025640	A	AAGG	1.83	1.43-2.35	2.06e-06
	6	99042384	rs7453049	T	C	1.83	1.43-2.35	2.15e-06
	6	99042937	rs993348	T	C	1.83	1.43-2.35	2.15e-06
	6	99033705	rs9491837	G	A	1.83	1.43-2.36	2.16e-06
	6	99046165	rs979224	T	C	1.83	1.42-2.35	2.18e-06
	6	99031334	rs62424019	G	A	1.85	1.43-2.38	2.2e-06
	6	99040065	rs17058713	C	A	1.82	1.42-2.34	2.27e-06
	6	99036791	rs62424020	C	T	1.82	1.42-2.34	2.31e-06
	6	99035435	rs6569513	G	A	1.83	1.42-2.34	2.41e-06
	6	99032723	rs1481440	T	C	1.83	1.42-2.36	2.92e-06
	6	99032729	rs5878546	G	GA	1.83	1.42-2.36	2.92e-06
	6	99032385	rs1383807	A	C	1.83	1.42-2.36	3e-06
	6	99032105	rs11436776	AT	A	1.83	1.42-2.36	3.02e-06
	18	12870401	rs150994010	T	C	0.43	0.31-0.62	3.28e-06
	11	40824199	rs4370927	G	A	1.69	1.35-2.1	3.4e-06
	16	7674904	rs74918514	T	C	3.56	2.08-6.08	3.43e-06
	5	174170802	rs4868445	G	A	0.51	0.39-0.68	3.6e-06
	5	174176545	rs4868446	C	T	0.53	0.4-0.69	3.62e-06
	2	38216766	rs112425530	CTT	CT	2.55	1.71-3.8	4.33e-06
	9	111405228	rs10979424	T	C	1.75	1.38-2.23	4.41e-06
	5	174174992	rs11134871	T	A	0.54	0.41-0.7	4.72e-06
	2	174714533	rs17233751	A	C	2.01	1.49-2.7	4.89e-06
	MFI General Fatigue (N=826)
	14	71630586	rs74800609	A	G	2.2	1.62-2.97	3.3e-07
	14	71621614	rs72726607	A	T	2.19	1.62-2.97	3.7e-07
	14	71615261	rs17767137	G	C	2.19	1.62-2.97	3.7e-07
	14	71627177	rs72726621	G	A	2.19	1.62-2.97	3.7e-07
	14	71627785	rs12436140	A	G	2.19	1.62-2.97	3.7e-07
	14	71623715	rs11622578	A	G	2.19	1.62-2.97	3.7e-07
	14	71622963	rs113257098	G	A	2.19	1.62-2.97	3.7e-07
	14	71640372	rs150728712	TGC	T	2.18	1.62-2.95	3.7e-07
	14	71628855	rs12436994	A	G	2.19	1.62-2.97	3.8e-07
	14	71632524	rs55831429	G	A	2.18	1.62-2.95	3.8e-07
	14	71632066	rs55968807	A	G	2.18	1.62-2.95	3.8e-07
	14	71621448	rs113499740	A	G	2.19	1.62-2.96	3.9e-07
	14	71633381	rs72726627	A	G	2.18	1.61-2.95	3.9e-07
	14	71619724	rs17177753	A	T	2.19	1.62-2.96	3.9e-07
	14	71639504	rs1017023	C	T	2.18	1.61-2.95	4e-07
	14	71632302	rs17177802	T	C	2.18	1.61-2.95	4e-07
	14	71639361	rs1017024	T	C	2.18	1.61-2.95	4e-07
	14	71638429	rs56369736	T	C	2.18	1.61-2.95	4.2e-07
	14	71644942	rs72726634	C	T	2.2	1.62-2.99	4.3e-07
	6	75877166	rs17710795	G	A	3.75	2.24-6.26	4.5e-07
	14	71645306	rs2107669	A	G	2.17	1.6-2.94	6.2e-07
	14	71647991	rs2097862	C	A	2.2	1.61-3	6.5e-07
	14	71647990	rs2097863	A	G	2.2	1.61-3	6.5e-07
	14	71646967	rs12586505	T	C	2.17	1.6-2.95	6.6e-07
	14	71648045	rs2079305	A	G	2.18	1.6-2.96	7.2e-07
	14	71648072	rs917063	C	T	2.17	1.59-2.94	7.7e-07
	1	162386078	rs35612476	A	G	2.32	1.66-3.25	9.5e-07
	4	87177860	rs116148101	C	T	0.36	0.24-0.55	1.63e-06
	14	71614943	rs55979041	G	T	2.04	1.51-2.75	2.8e-06
	14	71592768	rs146365914	G	C	2.02	1.51-2.71	2.83e-06
	14	71592789	rs118007383	C	T	2.02	1.5-2.71	2.88e-06
	14	71592787	rs116868718	A	C	2.02	1.5-2.71	2.95e-06
	14	71592359	rs118086671	T	C	2.02	1.5-2.71	2.95e-06
	14	71635438	rs10162513	C	T	2.03	1.51-2.73	3.01e-06
	14	71635635	rs11158894	G	A	2.03	1.51-2.73	3.02e-06
	14	71635728	rs11158895	T	G	2.03	1.51-2.73	3.08e-06
	14	71635387	rs2003488	T	G	2.03	1.51-2.73	3.13e-06
	14	71636920	rs12433285	T	C	2.02	1.5-2.72	3.3e-06
	14	71589209	rs11623962	G	A	2.01	1.5-2.7	3.31e-06
	14	71632989	rs740072	C	A	2.01	1.5-2.71	3.4e-06
	14	71633053	rs740070	T	C	2.02	1.5-2.71	3.47e-06
	17	55608280	rs72833074	C	T	2.75	1.79-4.21	3.5e-06
	14	71633001	rs740071	T	C	2.01	1.5-2.71	3.69e-06
	14	71634219	rs12591005	T	C	2.01	1.5-2.71	3.75e-06
	14	71637787	rs59956621	A	ATTTTT	2.01	1.5-2.71	3.79e-06
	14	71634828	rs56033512	A	ACC	2.01	1.5-2.71	3.79e-06
	14	71487984	rs111397592	T	A	2	1.49-2.69	4.32e-06
	14	71487891	rs144305697	C	T	2	1.49-2.69	4.32e-06
	14	71629396	rs34641154	CT	C	2.04	1.5-2.77	4.91e-06
	MFI Physical Fatigue (N=825)
	2	114581707	rs13394124	G	A	2.59	1.76-3.8	1.37e-06
	14	74699071	rs58098762	CA	C	2.14	1.55-2.96	4.42e-06
	3	94042394	rs4000279	T	C	5.07	2.53-10.17	4.88e-06
	MFI Mental Fatigue (N=821)
	1	15278473	rs10803327	C	A	1.99	1.5-2.64	2.14e-06
	14	29479837	rs17551075	A	T	2.1	1.53-2.88	4.22e-06
	MFI Reduced Activity (N=824)
	8	13735668	rs1480885	A	T	0.43	0.31-0.6	3.7e-07
	8	13733318	rs7839081	T	C	0.43	0.31-0.6	4.2e-07
	8	13734903	rs13250045	C	T	0.43	0.31-0.6	4.2e-07
	8	13732963	rs11781688	G	A	0.43	0.31-0.6	4.3e-07
	8	13738781	rs10888073	C	T	0.44	0.32-0.61	6.4e-07
	8	13736554	rs13268720	A	T	0.44	0.32-0.61	6.7e-07
	8	13736234	rs11786093	A	T	0.44	0.32-0.61	6.7e-07
	8	13736407	rs13257687	A	G	0.44	0.32-0.61	6.7e-07
	8	13738716	rs11203542	G	A	0.44	0.32-0.61	6.9e-07
	8	13737515	rs7013408	C	A	0.47	0.34-0.63	9e-07
	8	13736961	rs13269960	C	T	0.47	0.35-0.64	1.43e-06
	9	133549251	rs56188740	C	T	2.77	1.83-4.19	1.44e-06
	8	13724266	rs10109339	A	T	0.45	0.33-0.63	2.18e-06
	6	159021490	rs61457107	A	ATTTTTTTTTTT	0.26	0.15-0.45	2.19e-06
	8	13729287	rs56086024	C	T	0.46	0.34-0.64	2.36e-06
	8	13724723	rs2046124	G	A	0.46	0.33-0.63	2.79e-06
	8	13731146	rs9692793	A	T	0.49	0.36-0.66	3.05e-06
	8	13726907	rs4831499	C	T	0.47	0.34-0.64	3.26e-06
	8	13728314	rs13265601	T	G	0.47	0.34-0.65	3.59e-06
	8	13725487	rs62495212	G	A	0.47	0.34-0.65	3.81e-06
	8	13728624	rs66486139	T	G	0.49	0.36-0.66	4.22e-06
	1	31329812	rs2488232	C	T	2.59	1.73-3.89	4.24e-06
	8	13727064	rs7818612	G	A	0.48	0.35-0.65	4.25e-06
	8	13727223	rs7834564	C	G	0.47	0.35-0.65	4.28e-06
	8	13725881	rs13274703	A	C	0.47	0.34-0.65	4.67e-06
	16	26526392	rs6497950	T	G	2.21	1.57-3.11	4.74e-06
	8	13729850	rs6530685	T	G	0.49	0.37-0.67	4.79e-06
	8	13741082	rs4831502	G	A	0.42	0.28-0.61	4.86e-06
	8	13737415	rs13270814	G	A	0.42	0.29-0.61	4.88e-06
	8	13726168	rs4831492	A	G	0.48	0.35-0.65	4.99e-06
	MFI Reduced Motivation (N=823)
	11	107243682	rs61646925	C	T	3.48	2.18-5.54	1.7e-07
	11	107243690	rs372770446	C	T	3.44	2.16-5.49	2.2e-07
	15	66462866	rs12594712	T	G	2.96	1.92-4.57	8.3e-07
	15	66462352	rs60686091	G	GAA	3.4	2.06-5.6	1.68e-06
	3	84240742	rs9814949	G	A	2.1	1.54-2.85	2.31e-06
	19	57481349	rs60863176	T	C	4.1	2.28-7.39	2.63e-06
	19	43983068	rs376940792	A	AAAAAAC	2.58	1.74-3.84	2.76e-06
	19	57480237	rs10413006	T	G	4.47	2.39-8.36	2.79e-06
	19	43982338	rs3746004	A	G	2.58	1.74-3.83	2.8e-06
	X	44424864	rs111962904	C	T	2.02	1.5-2.7	2.81e-06
	19	43981630	rs145478727	T	C	2.58	1.73-3.83	2.84e-06
	4	17136805	rs79949615	G	A	3.43	2.04-5.74	2.98e-06
	19	57485937	rs10609819	G	GGAGA	3.86	2.19-6.82	3.26e-06
	19	57482441	rs7253551	T	G	3.92	2.2-6.96	3.26e-06
	19	43982805	rs141226321	G	A	2.56	1.72-3.79	3.27e-06

## Sheet: Figure 2
Figure 2
SNPs (P<5e-06) associated with clinically important incident fatigue up to two years after the end of RT in prostate cancer patients of the REQUITE cohort without clinically important fatigue prior to radiotherapy. Multivariable regression models were adjusted for age and BMI at enrolment, depression, hormone therapy, prostatectomy, tumour size, nodal involvement, pelvic radiotherapy, and the top…
	Chromosome	Position	ID	Reference allele	Alternative allele	Odds Ratio	95% confidence interval	P
	EORTC QLQ-C30 (N=1,147)
	X	42103338	rs12845704	A	T	2.06	1.58-2.69	1.2e-07
	11	102351189	rs35837098	C	T	2.79	1.89-4.12	2.4e-07
	12	93645481	12:93645481	G	C	2.6	1.76-3.84	1.76e-06
	1	188028570	rs200116965	GTT	GT	0.37	0.24-0.56	2.62e-06
	15	33553633	rs80351158	T	C	2.61	1.74-3.91	3.42e-06
	15	33563490	rs117551976	T	G	2.6	1.73-3.91	4.3e-06
	MFI General Fatigue (N=677)
	10	130518039	rs4750993	G	A	2.09	1.55-2.81	1.3e-06
	14	71630586	rs74800609	A	G	2.25	1.62-3.13	1.36e-06
	14	71621614	rs72726607	A	T	2.26	1.62-3.14	1.41e-06
	14	71621448	rs113499740	A	G	2.25	1.62-3.14	1.41e-06
	14	71615261	rs17767137	G	C	2.25	1.62-3.14	1.41e-06
	18	24073640	rs74764873	T	C	3.65	2.16-6.19	1.48e-06
	14	71619724	rs17177753	A	T	2.25	1.62-3.13	1.49e-06
	14	71627177	rs72726621	G	A	2.25	1.62-3.13	1.49e-06
	14	71627785	rs12436140	A	G	2.25	1.62-3.13	1.49e-06
	14	71622963	rs113257098	G	A	2.25	1.62-3.13	1.49e-06
	14	71623715	rs11622578	A	G	2.25	1.62-3.13	1.49e-06
	14	71628855	rs12436994	A	G	2.25	1.62-3.13	1.52e-06
	14	71632524	rs55831429	G	A	2.24	1.61-3.11	1.61e-06
	14	71632066	rs55968807	A	G	2.24	1.61-3.11	1.61e-06
	14	71633381	rs72726627	A	G	2.24	1.61-3.11	1.67e-06
	14	71632302	rs17177802	T	C	2.24	1.61-3.11	1.68e-06
	14	71639504	rs1017023	C	T	2.23	1.61-3.1	1.8e-06
	14	71639361	rs1017024	T	C	2.23	1.6-3.1	1.82e-06
	14	71638429	rs56369736	T	C	2.23	1.6-3.1	1.88e-06
	14	71640372	rs150728712	TGC	T	2.22	1.6-3.08	1.99e-06
	15	86294392	rs2004867	A	G	2.1	1.54-2.86	2.49e-06
	14	71644942	rs72726634	C	T	2.23	1.6-3.12	2.51e-06
	17	55608280	rs72833074	C	T	2.97	1.88-4.69	2.87e-06
	18	24075299	chr18_24075299_C_T	T	C	3.12	1.93-5.02	2.99e-06
	10	130514277	rs10829479	C	T	2.07	1.52-2.8	3e-06
	14	71645306	rs2107669	A	G	2.19	1.57-3.06	3.83e-06
	14	71647990	rs2097863	A	G	2.23	1.59-3.13	3.85e-06
	14	71647991	rs2097862	C	A	2.23	1.59-3.13	3.85e-06
	14	71646967	rs12586505	T	C	2.19	1.57-3.06	4.18e-06
	15	86182364	rs4842895	T	C	1.87	1.43-2.45	4.35e-06
	6	75877166	rs17710795	G	A	3.59	2.08-6.2	4.59e-06
	14	71648045	rs2079305	A	G	2.19	1.57-3.07	4.73e-06
	15	86204933	rs58117703	C	CAA	1.86	1.43-2.44	4.93e-06
	MFI Physical Fatigue (N=643)
	2	114599624	rs142212041	TTGTG	T	2.99	2.03-4.41	3e-08
	2	114581707	rs13394124	G	A	3.24	2.1-5.01	1.2e-07
	2	114582064	rs10210927	A	C	2.24	1.66-3.04	1.8e-07
	2	114586683	rs4292101	G	A	2.24	1.65-3.03	1.9e-07
	2	114587169	rs10175154	C	A	2.24	1.65-3.03	2e-07
	2	114592011	rs7573285	T	C	2.23	1.65-3.02	2.2e-07
	2	114603925	rs12472252	A	G	2.25	1.65-3.05	2.3e-07
	2	114605837	rs34241561	T	TC	2.25	1.65-3.06	2.3e-07
	2	114607332	rs77592284	T	C	2.26	1.66-3.08	2.5e-07
	2	114583914	rs12475444	T	C	2.21	1.63-3	2.8e-07
	2	114603899	rs12472250	A	G	2.23	1.64-3.04	2.9e-07
	2	114607128	rs10192513	A	T	2.24	1.65-3.06	3e-07
	X	88039172	rs7066898	G	A	1.7	1.39-2.09	3.1e-07
	2	114600101	rs11886949	A	C	2.2	1.63-2.98	3.4e-07
	2	114597466	rs10864924	T	C	2.2	1.62-2.98	3.6e-07
	2	114606103	rs35060225	G	GT	2.22	1.63-3.02	4e-07
	X	88030808	rs6522159	G	A	1.68	1.37-2.06	4.8e-07
	X	88044859	rs12688763	A	G	1.68	1.37-2.05	5.7e-07
	X	88034613	rs7889748	A	G	1.68	1.37-2.05	5.9e-07
	X	88042500	rs12846496	A	G	1.68	1.37-2.05	5.9e-07
	X	88052508	rs12558347	C	T	1.68	1.37-2.05	6.1e-07
	X	88038418	rs199678499	T	G	1.68	1.37-2.05	6.2e-07
	X	88021633	rs7886420	T	A	1.67	1.36-2.04	7e-07
	X	88018844	rs12840777	T	C	1.67	1.36-2.04	7.1e-07
	X	88014139	rs17326465	G	A	1.67	1.36-2.04	7.1e-07
	X	88012631	rs1883401	A	G	1.67	1.36-2.04	7.5e-07
	2	114600845	rs77597197	C	CT	2.18	1.6-2.96	7.5e-07
	X	88010012	rs2294456	G	A	1.67	1.36-2.04	7.9e-07
	X	88009700	rs12556970	C	T	1.67	1.36-2.04	8.2e-07
	X	88009687	rs66554185	C	CCAGA	1.67	1.36-2.04	8.2e-07
	4	168542715	rs6553930	C	T	2.5	1.74-3.6	8.4e-07
	4	168525384	rs922417	A	G	2.64	1.79-3.89	8.5e-07
	2	114604972	rs11123212	T	G	2.25	1.63-3.12	8.7e-07
	4	168528337	rs7690930	C	T	2.48	1.73-3.57	9.4e-07
	X	88012483	rs1883400	T	C	1.66	1.35-2.03	9.5e-07
	X	88011464	rs12840435	T	C	1.66	1.35-2.03	9.7e-07
	X	88010802	rs7876831	C	G	1.66	1.35-2.03	9.7e-07
	X	88052017	rs56809320	TA	T	1.66	1.35-2.03	1.1e-06
	X	88040821	rs7876474	T	C	1.65	1.35-2.03	1.14e-06
	4	168545610	rs1356511	G	T	2.51	1.73-3.64	1.14e-06
	7	46827486	rs35341472	C	CA	2.69	1.8-4.02	1.37e-06
	X	88016285	kgp22835911	T	C	1.64	1.34-2.01	1.39e-06
	2	114608283	rs11897814	T	A	2.15	1.57-2.95	1.69e-06
	2	114608999	rs72835420	A	G	2.15	1.57-2.94	1.7e-06
	2	114609019	rs56308039	T	C	2.15	1.57-2.94	1.71e-06
	2	114609886	rs72835422	C	G	2.15	1.57-2.94	1.79e-06
	4	168541566	rs13102749	A	G	2.48	1.71-3.61	1.86e-06
	4	168542313	rs11424113	GA	G	2.47	1.7-3.59	1.87e-06
	4	168545916	rs2319488	A	G	2.48	1.71-3.61	1.94e-06
	4	168546096	rs2319489	T	C	2.49	1.71-3.62	1.97e-06
	4	168545475	rs5863885	AT	A	2.46	1.7-3.56	2.04e-06
	4	168545592	rs1356510	T	A	2.46	1.7-3.56	2.05e-06
	4	168545784	rs1157143	G	A	2.47	1.7-3.59	2.05e-06
	4	168536686	rs1401022	G	A	2.49	1.71-3.62	2.09e-06
	4	168544713	rs36009903	CG	C	2.46	1.69-3.56	2.09e-06
	4	168544474	rs10007179	A	C	2.46	1.7-3.56	2.1e-06
	4	168544481	rs10013996	G	A	2.46	1.7-3.56	2.1e-06
	4	168544009	rs13118656	A	G	2.46	1.7-3.57	2.14e-06
	4	168544246	rs6821680	T	C	2.46	1.69-3.56	2.15e-06
	4	168533954	rs13121049	C	T	2.47	1.7-3.59	2.17e-06
	4	168544111	rs1518182	C	T	2.46	1.69-3.56	2.18e-06
	4	168546449	rs4860032	A	G	2.49	1.71-3.63	2.19e-06
	4	168544028	rs1518181	T	G	2.46	1.69-3.56	2.19e-06
	4	168538024	rs4299613	A	G	2.46	1.69-3.58	2.25e-06
	4	168547134	rs11727593	A	G	2.5	1.71-3.66	2.28e-06
	4	168543442	rs7658645	G	C	2.45	1.69-3.56	2.28e-06
	4	168538064	rs35521390	GA	G	2.46	1.69-3.57	2.28e-06
	4	168537922	rs4583791	T	C	2.46	1.69-3.56	2.32e-06
	4	168537925	rs4590070	C	T	2.46	1.69-3.56	2.32e-06
	4	168526011	rs10032455	G	A	2.45	1.69-3.56	2.35e-06
	4	168543537	rs6553936	T	C	2.45	1.69-3.55	2.36e-06
	4	168536724	rs1401021	C	T	2.45	1.69-3.56	2.37e-06
	4	168533822	rs1401013	A	G	2.45	1.69-3.56	2.37e-06
	4	168534035	rs1518179	T	G	2.45	1.69-3.56	2.37e-06
	4	168534701	rs1518180	G	A	2.45	1.69-3.56	2.37e-06
	4	168535291	rs6812190	A	T	2.45	1.69-3.56	2.37e-06
	4	168535386	rs6845269	T	C	2.45	1.69-3.56	2.37e-06
	4	168536087	rs2126864	C	G	2.45	1.69-3.56	2.37e-06
	4	168536446	rs2139000	A	G	2.45	1.69-3.56	2.37e-06
	4	168539301	rs1581258	G	A	2.45	1.69-3.56	2.37e-06
	4	168532171	rs6553914	T	C	2.45	1.69-3.56	2.38e-06
	4	168525424	rs922419	T	G	2.45	1.69-3.56	2.38e-06
	4	168525584	rs4588485	C	G	2.45	1.69-3.56	2.38e-06
	4	168542568	rs6553929	A	T	2.45	1.69-3.56	2.38e-06
	4	168528581	rs11463724	TG	T	2.45	1.69-3.56	2.38e-06
	4	168536816	rs1401020	G	A	2.45	1.69-3.56	2.38e-06
	4	168541471	rs28448393	C	T	2.45	1.69-3.56	2.38e-06
	4	168541877	rs10434284	T	A	2.45	1.69-3.56	2.38e-06
	4	168542060	rs9312593	T	A	2.45	1.69-3.56	2.38e-06
	4	168542115	rs9312594	C	T	2.45	1.69-3.56	2.38e-06
	4	168539448	rs4631077	T	C	2.45	1.69-3.56	2.38e-06
	4	168539587	rs4588487	C	T	2.45	1.69-3.56	2.38e-06
	4	168539702	rs4418003	A	G	2.45	1.69-3.56	2.38e-06
	4	168539831	rs2219759	C	T	2.45	1.69-3.56	2.38e-06
	4	168538154	rs1585670	G	A	2.45	1.69-3.56	2.38e-06
	4	168538158	rs1073414	A	G	2.45	1.69-3.56	2.38e-06
	4	168538430	rs1114510	T	G	2.45	1.69-3.56	2.38e-06
	4	168538717	rs2126863	C	T	2.45	1.69-3.56	2.38e-06
	4	168538986	rs1581259	C	T	2.45	1.69-3.56	2.38e-06
	4	168539020	rs1304666	A	G	2.45	1.69-3.56	2.38e-06
	4	168539629	rs112553682	C	CCACT	2.45	1.69-3.56	2.38e-06
	4	168537509	rs2319487	C	T	2.45	1.69-3.56	2.38e-06
	4	168537683	rs4293814	A	G	2.45	1.69-3.56	2.38e-06
	4	168537447	rs2319485	T	G	2.45	1.69-3.56	2.38e-06
	4	168537474	rs2319486	A	C	2.45	1.69-3.56	2.38e-06
	4	168541259	rs13117658	A	C	2.45	1.69-3.56	2.39e-06
	4	168540840	rs1585667	C	T	2.46	1.69-3.57	2.42e-06
	4	168541672	rs6553924	C	G	2.45	1.69-3.55	2.42e-06
	4	168542452	rs6553927	A	G	2.45	1.69-3.55	2.43e-06
	1	204521453	1:204521453	GT	G	2.36	1.65-3.36	2.43e-06
	4	168539066	rs1304665	C	T	2.45	1.69-3.56	2.48e-06
	4	168542497	rs6553928	A	C	2.45	1.69-3.55	2.5e-06
	4	168541164	rs13148484	T	G	2.45	1.69-3.55	2.51e-06
	4	168541173	rs13148489	A	G	2.45	1.69-3.55	2.51e-06
	4	168541198	rs13117621	T	C	2.45	1.69-3.55	2.51e-06
	4	168541211	rs13134296	C	T	2.45	1.69-3.55	2.51e-06
	4	168541250	rs13127864	G	A	2.45	1.69-3.55	2.51e-06
	4	168541253	rs13117655	A	C	2.45	1.69-3.55	2.51e-06
	4	168540635	rs1585669	A	G	2.45	1.69-3.55	2.51e-06
	4	168540818	rs1585668	A	G	2.45	1.69-3.55	2.51e-06
	4	168525142	rs4621458	A	G	2.45	1.69-3.55	2.55e-06
	4	168540794	rs1914627	C	T	2.45	1.68-3.55	2.57e-06
	4	168536270	rs4579149	T	C	2.44	1.68-3.54	2.74e-06
	4	168536364	rs7675475	A	G	2.44	1.68-3.54	2.74e-06
	4	168540948	rs72529584	GA	G	2.44	1.68-3.54	2.78e-06
	4	168540106	rs34885095	TA	T	2.44	1.68-3.54	3.01e-06
	4	168537245	rs2319482	G	A	2.42	1.67-3.52	3.19e-06
	4	168524242	4:168524242	AT	ATT	2.44	1.68-3.55	3.2e-06
	2	114597617	rs10864925	C	A	2.03	1.51-2.74	3.41e-06
	4	168536678	rs1401023	T	C	2.44	1.67-3.55	3.55e-06
	4	168537381	rs2319483	A	G	2.43	1.67-3.54	3.6e-06
	4	168537384	rs2319484	G	C	2.43	1.67-3.54	3.6e-06
	4	168539612	rs4447890	A	G	2.44	1.67-3.56	3.67e-06
	4	168539615	rs4262011	C	T	2.44	1.67-3.56	3.67e-06
	4	168539635	rs79161592	G	A	2.44	1.67-3.56	3.67e-06
	2	114577159	rs55675637	T	C	2.07	1.52-2.82	3.74e-06
	4	168554432	rs62334381	T	C	2.54	1.71-3.78	3.77e-06
	4	168602022	rs78786582	A	C	2.62	1.74-3.94	3.87e-06
	2	114575858	rs10202940	G	A	2.07	1.52-2.82	3.9e-06
	4	168572179	4:168572179	C	CA	2.63	1.74-3.96	4e-06
	4	168536350	rs7675473	T	G	2.43	1.67-3.54	4.12e-06
	2	114579876	rs4295010	A	G	2.06	1.51-2.79	4.32e-06
	4	168616622	rs150959440	ATATTT	A	2.59	1.72-3.88	4.38e-06
	4	168602277	rs60683771	C	T	2.59	1.72-3.89	4.46e-06
	4	168560578	rs72971541	T	C	2.52	1.7-3.74	4.48e-06
	4	168539133	rs62332433	C	T	3.07	1.9-4.95	4.51e-06
	4	168618044	rs62332279	A	G	2.6	1.73-3.92	4.51e-06
	4	168543513	rs7678405	G	T	2.58	1.72-3.87	4.73e-06
	4	168602424	rs6552196	G	A	2.58	1.72-3.87	4.9e-06
	4	168537947	rs59557335	G	T	2.38	1.64-3.45	4.92e-06
	X	88064690	rs7883860	A	T	1.62	1.31-1.98	4.93e-06
	4	168602870	rs11732170	T	C	2.58	1.72-3.87	4.93e-06
	4	168565486	rs79298292	C	G	2.51	1.69-3.72	5e-06
	MFI Mental Fatigue (N=666)
	2	172876382	rs28600716	A	G	3.97	2.32-6.78	4.7e-07
	2	172873616	rs36026713	T	TG	3.96	2.32-6.78	4.7e-07
	2	172880668	rs10197265	T	C	3.97	2.32-6.78	4.8e-07
	2	172883010	rs12622259	T	C	3.97	2.32-6.79	5e-07
	1	15278473	rs10803327	C	A	2.24	1.62-3.1	1.18e-06
	3	197279398	chr3_197279398_C_T	T	C	3.08	1.95-4.85	1.24e-06
	6	138756793	rs9402974	T	A	4.3	2.35-7.84	2.03e-06
	3	197279186	rs78620269	A	G	3.03	1.92-4.81	2.24e-06
	3	197279168	rs111942156	T	C	3.03	1.92-4.8	2.25e-06
	3	197278841	rs58895595	A	G	3.03	1.91-4.8	2.3e-06
	3	197278756	rs57586792	G	A	3.03	1.91-4.8	2.31e-06
	3	197278743	rs59235947	C	T	3.03	1.91-4.8	2.31e-06
	3	197278468	rs9855602	T	C	3.03	1.91-4.8	2.36e-06
	3	197278453	rs56785356	G	T	3.03	1.91-4.79	2.43e-06
	14	88807946	rs201911309	G	GACACACAC	3.68	2.13-6.35	2.8e-06
	7	131945448	rs10224845	A	G	0.38	0.25-0.57	2.82e-06
	3	197279366	rs111336443	C	T	2.99	1.89-4.74	3e-06
	3	197277389	rs79527267	T	C	3.03	1.9-4.83	3.14e-06
	7	131941902	rs11771069	A	G	0.38	0.25-0.57	3.19e-06
	3	197276860	rs187000992	A	G	3.01	1.89-4.8	3.49e-06
	3	197276924	rs75835258	T	C	2.97	1.87-4.72	3.91e-06
	3	197276284	rs79246831	T	C	2.97	1.87-4.72	4e-06
	3	197276061	rs75176582	T	C	2.97	1.87-4.72	4.01e-06
	1	76713493	rs59666113	G	T	2.28	1.6-3.23	4.25e-06
	3	197277268	rs76927624	A	T	2.96	1.86-4.69	4.33e-06
	3	197277245	rs113438014	C	T	2.96	1.86-4.69	4.34e-06
	3	197277232	rs112839561	G	C	2.96	1.86-4.69	4.35e-06
	3	197277206	rs77001513	A	G	2.96	1.86-4.69	4.36e-06
	3	197280168	rs111369354	C	G	3.03	1.89-4.86	4.47e-06
	MFI Reduced Activity (N=663)
	5	36044279	rs4869459	A	G	3.39	2.06-5.56	1.44e-06
	14	96565458	rs11849747	G	A	2.4	1.66-3.47	3.22e-06
	14	96565235	rs11849761	A	G	2.33	1.62-3.34	4.29e-06
	14	96565008	rs11849681	C	G	2.32	1.62-3.32	4.63e-06
	14	96565121	rs35749762	CAGA	C	2.32	1.62-3.32	4.66e-06
	19	43972643	rs200569078	C	CA	2.83	1.81-4.42	4.69e-06
	14	96564920	rs4900306	T	C	2.31	1.61-3.31	4.73e-06
	14	96564810	rs4905433	T	A	2.31	1.61-3.3	4.84e-06
	14	96564707	rs4900305	A	G	2.31	1.61-3.3	4.92e-06
	MFI Reduced Motivation (N=676)
	15	66462866	rs12140921	T	G	3.32	2.07-5.34	6.6e-07
	1	56750209	rs12594712	C	A	2.27	1.64-3.14	7.4e-07
	1	56750366	rs12118755	T	C	2.24	1.62-3.09	1.1e-06
	9	15149640	rs1341352	G	C	5.21	2.68-10.12	1.12e-06
	1	56767394	rs947251	C	A	2.25	1.62-3.12	1.23e-06
	1	56754011	rs1539058	C	T	2.24	1.62-3.11	1.25e-06
	1	56753249	rs2793678	G	A	2.24	1.62-3.11	1.26e-06
	15	66462352	rs1341351	G	GAA	3.77	2.2-6.45	1.31e-06
	1	56759929	rs2793687	C	T	2.24	1.62-3.11	1.33e-06
	1	56765013	rs2793686	G	A	2.24	1.61-3.1	1.34e-06
	1	56764442	rs2793685	A	G	2.23	1.61-3.09	1.46e-06
	17	2827958	rs1341345	A	C	2.46	1.71-3.56	1.51e-06
	1	56762971	rs60686091	G	A	2.23	1.61-3.09	1.52e-06
	1	56762443	rs72614228	T	C	2.23	1.61-3.1	1.53e-06
	1	56761108	rs60863176	G	A	2.23	1.61-3.08	1.57e-06
	1	186855206	rs10911946	C	T	0.44	0.32-0.62	2.19e-06
	17	52821683	rs10609819	T	C	2.6	1.75-3.87	2.28e-06
	15	66465816	rs7253551	G	A	2.11	1.55-2.87	2.38e-06
	19	57481349	rs9902403	T	C	4.5	2.41-8.4	2.43e-06
	15	66465825	rs11577826	T	C	2.1	1.54-2.86	2.66e-06
	1	56725188	rs1341339	G	C	2.14	1.56-2.94	2.75e-06
	1	186858506	rs1539059	T	C	0.46	0.33-0.63	2.97e-06
	6	92033327	rs6699070	A	G	3.9	2.2-6.91	3e-06
	19	57485937	rs2792800	G	GGAGA	4.22	2.31-7.74	3.1e-06
	1	56759268	rs2792799	T	C	2.17	1.57-3.01	3.2e-06
	1	56713560	rs2792798	C	T	2.11	1.54-2.9	3.24e-06
	1	56713644	rs11071863	A	C	2.11	1.54-2.9	3.25e-06
	1	56713837	rs1341358	C	T	2.11	1.54-2.9	3.26e-06
	19	57482441	rs10413006	T	G	4.27	2.32-7.87	3.27e-06
	1	186858497	rs11071864	G	A	0.46	0.33-0.64	3.39e-06
	1	56714924	rs72660477	C	T	2.11	1.54-2.88	3.56e-06
	1	56727738	rs73314046	A	G	2.13	1.54-2.93	3.8e-06
	17	2827379	rs6673309	T	C	2.3	1.61-3.27	3.91e-06
	1	56787294	rs6688857	G	A	2.18	1.56-3.04	4.12e-06
	19	43981630	rs17423986	T	C	2.71	1.77-4.15	4.55e-06
	19	43982338	2:34543916	A	G	2.71	1.77-4.15	4.57e-06
	19	43983068	rs72677477	A	AAAAAAC	2.71	1.77-4.15	4.59e-06
	1	56743017	rs145478727	A	G	2.12	1.54-2.92	4.67e-06
	1	56726357	rs3746004	T	G	2.11	1.53-2.91	4.68e-06
	16	7956126	rs376940792	C	T	4.78	2.45-9.35	4.78e-06
